# Supplementary material for: Whole genome uniparental isodisomy detected using single nucleotide polymorphism (SNP) microarray in molar pregnancy: a case report
Source: Mol Cytogenet. 2025 Feb 25;18:4. doi: 10.1186/s13039-025-00707-6 (PMC11863443; doi:10.1186/s13039-025-00707-6)
Supplement: Supplementary file 3 — Supplementary Material 3 [file 13039_2025_707_MOESM3_ESM.xlsx]

## Sheet: Sheet1
		Supplemental Table 1: LOH results for all chromosomes indicating whole genome isodisomy
		File	Chromosome	Type	Cytoband Start	Cytoband End	Min	Max	Size (kbp)
		20240215_145736_003.cyhd.cychp	1	LOH	q21.1	q44	144033939	249198692	105165
		20240215_145736_003.cyhd.cychp	1	LOH	p36.33	p11.2	882803	121339317	120457
		20240215_145736_003.cyhd.cychp	2	LOH	q11.1	q37.3	95341388	242775910	147435
		20240215_145736_003.cyhd.cychp	2	LOH	p25.3	p11.2	15703	89129064	89113.4
		20240215_145736_003.cyhd.cychp	3	LOH	q11.1	q29	93536054	197851260	104315
		20240215_145736_003.cyhd.cychp	3	LOH	p26.3	p11.1	62614	90485635	90423
		20240215_145736_003.cyhd.cychp	4	LOH	q11	q35.2	52686800	190921709	138235
		20240215_145736_003.cyhd.cychp	4	LOH	p16.3	p11	46691	49089181	49042.5
		20240215_145736_003.cyhd.cychp	5	LOH	q13.2	q35.3	70671939	180692321	110020
		20240215_145736_003.cyhd.cychp	5	LOH	q11.1	q13.2	49560859	68826246	19265.4
		20240215_145736_003.cyhd.cychp	5	LOH	p15.33	p11	113577	46383335	46269.8
		20240215_145736_003.cyhd.cychp	6	LOH	q11.1	q27	61968746	170908114	108939
		20240215_145736_003.cyhd.cychp	6	LOH	p25.3	p11.1	184719	58741497	58556.8
		20240215_145736_003.cyhd.cychp	7	LOH	q11.21	q36.3	62461704	159119220	96657.5
		20240215_145736_003.cyhd.cychp	7	LOH	p22.3	p11.1	44167	58019983	57975.8
		20240215_145736_003.cyhd.cychp	8	LOH	q11.1	q24.3	46913606	146292734	99379.1
		20240215_145736_003.cyhd.cychp	8	LOH	p23.3	p23.1	168484	7011075	6842.59
		20240215_145736_003.cyhd.cychp	8	LOH	p23.1	p11.1	8107314	43778914	35671.6
		20240215_145736_003.cyhd.cychp	9	LOH	q21.11	q34.3	71013800	141025328	70011.5
		20240215_145736_003.cyhd.cychp	9	LOH	p24.3	p13.1	192129	40087758	39895.6
		20240215_145736_003.cyhd.cychp	10	LOH	q11.21	q26.3	42433540	135426536	92993
		20240215_145736_003.cyhd.cychp	10	LOH	p15.3	p11.1	95662	38987169	38891.5
		20240215_145736_003.cyhd.cychp	11	LOH	q11	q25	54794727	134942626	80147.9
		20240215_145736_003.cyhd.cychp	11	LOH	p15.5	p11.12	198510	51563636	51365.1
		20240215_145736_003.cyhd.cychp	12	LOH	q11	q24.33	37857751	133778166	95920.4
		20240215_145736_003.cyhd.cychp	12	LOH	p13.33	p11.1	166333	34835837	34669.5
		20240215_145736_003.cyhd.cychp	13	LOH	q11	q34	19438807	115095705	95656.9
		20240215_145736_003.cyhd.cychp	14	LOH	q11.2	q32.33	20511673	107285437	86773.8
		20240215_145736_003.cyhd.cychp	15	LOH	q11.2	q26.3	22752399	102429049	79676.7
		20240215_145736_003.cyhd.cychp	16	LOH	q11.2	q24.3	46464489	90163275	43698.8
		20240215_145736_003.cyhd.cychp	16	LOH	p13.3	p11.1	89561	35220544	35131
		20240215_145736_003.cyhd.cychp	17	LOH	q11.1	q25.3	25309337	81041938	55732.6
		20240215_145736_003.cyhd.cychp	17	LOH	p13.3	p11.1	18901	22217883	22199
		20240215_145736_003.cyhd.cychp	18	LOH	q11.1	q23	18540834	78014582	59473.7
		20240215_145736_003.cyhd.cychp	18	LOH	p11.32	p11.21	136305	15143714	15007.4
		20240215_145736_003.cyhd.cychp	19	LOH	q11	q13.43	28273328	59097752	30824.4
		20240215_145736_003.cyhd.cychp	19	LOH	p13.3	p11	260912	24505637	24244.7
		20240215_145736_003.cyhd.cychp	20	LOH	q11.21	q13.33	29448796	62913996	33465.2
		20240215_145736_003.cyhd.cychp	20	LOH	p13	p11.1	61795	26289925	26228.1
		20240215_145736_003.cyhd.cychp	21	LOH	q11.2	q22.3	14386013	48084820	33698.8
		20240215_145736_003.cyhd.cychp	22	LOH	q11.1	q13.33	16877135	51177928	34300.8
		20240215_145736_003.cyhd.cychp	X	LOH	q11.1	q28	61932504	155233846	93301.3
		20240215_145736_003.cyhd.cychp	X	LOH	p22.33	p11.1	169805	58337890	58168.1
